# Supplementary material for: Characterization of Polyhydroxybutyrate-Based Composites Prepared by Injection Molding
Source: Polymers (Basel). 2021 Dec 18;13(24):4444. doi: 10.3390/polym13244444 (PMC8704503; doi:10.3390/polym13244444)
Supplement: Supplementary file 1 [file polymers-13-04444-s001.zip]

Archive with 1 entries (1 files):
- polymers-1469945-supplementary.pdf
